# Supplementary material for: FarmGTEx TWAS-server: An Interactive Web Server for Customized TWAS Analysis
Source: Genomics Proteomics Bioinformatics. 2025 Feb 11;23(1):qzaf006. doi: 10.1093/gpbjnl/qzaf006 (PMC12237508; doi:10.1093/gpbjnl/qzaf006)
Supplement: qzaf006_Supplementary_Data [file qzaf006_supplementary_data.zip]

Archive with 22 entries (22 files):
- Supplementary  Figure 1.png
- Supplementary  Figure 2.png
- Supplementary  Figure 3.png
- Supplementary  Figure 4.png
- Supplementary  Figure 5.png
- Supplementary  Figure 6.png
- Supplementary Figure 7.png
- Supplementary Figure 8.png
- Supplementary Figure 9.png
- supplementary material captions.docx
- Supplementary Tables 10-done.xlsx
- Supplementary Tables 11-done.xlsx
- Supplementary Tables 12-done.xlsx
- Supplementary Tables 1-done.xlsx
- Supplementary Tables 2-done.xlsx
- Supplementary Tables 3-done.xlsx
- Supplementary Tables 4-done.xlsx
- Supplementary Tables 5-done.xlsx
- Supplementary Tables 6-done.xlsx
- Supplementary Tables 7-done.xlsx
- Supplementary Tables 8-done.xlsx
- Supplementary Tables 9-done.xlsx
