# Supplementary material for: FarmGTEx TWAS-server: An Interactive Web Server for Customized TWAS Analysis
Source: Genomics Proteomics Bioinformatics. 2025 Feb 11;23(1):qzaf006. doi: 10.1093/gpbjnl/qzaf006 (PMC12237508; doi:10.1093/gpbjnl/qzaf006)
Supplement: qzaf006_Supplementary_Data [file qzaf006_supplementary_data.zip › Supplementary Tables 10-done.xlsx]

## Sheet: Sheet1
Table S10 The tissue pairs used in the comparative analysis between human and cattle
Human	Cattle	Number of orthologous genes	Correlation of heritability	P value of correaltion
Adipose_Subcutaneous	Adipose	5135	0.054315	9.85716e-05
Adipose_Visceral_Omentum	Adipose	4028	0.0342803	0.0295842
Brain_Hypothalamus	Hypothalamus	1530	0.0563402	0.027545
Breast_Mammary_Tissue	Mammary	1354	-0.0070542	0.795377
Liver	Liver	1787	0.0733394	0.00192037
Lung	Lung	4521	0.0449082	0.00252571
Minor_Salivary_Gland	Salivary	0	0	0
Muscle_Skeletal	Muscle	4666	0.0140113	0.33863
Ovary	Ovary	1674	0.0300803	0.218667
Pituitary	Pituitary	2670	0.0320072	0.0982242
Small_Intestine_Terminal_Ileum	Ileum	1608	0.0206115	0.408824
Testis	Testis	4798	0.0251803	0.0811589
Uterus	Uterus	1047	0.0316983	0.305501
Whole_Blood	Blood	4450	0.0365631	0.0147202
