# Supplementary material for: FarmGTEx TWAS-server: An Interactive Web Server for Customized TWAS Analysis
Source: Genomics Proteomics Bioinformatics. 2025 Feb 11;23(1):qzaf006. doi: 10.1093/gpbjnl/qzaf006 (PMC12237508; doi:10.1093/gpbjnl/qzaf006)
Supplement: qzaf006_Supplementary_Data [file qzaf006_supplementary_data.zip › Supplementary Tables 11-done.xlsx]

## Sheet: Sheet1
Table S11 The tissue pairs used in the comparative analysis between pigs and cattle
Pigs	Cattle	Number of orthologous genes	Correlation of heritability	P value of correaltion
Blood	Blood	1593	-0.00347034	0.889923
Uterus	Uterus	1028	0.0223459	0.474188
Milk_cell	Milk	587	0.0383793	0.353295
Testis	Testis	2608	-0.0224413	0.251944
Jejunum	Jejunum	656	0.0187935	0.63089
Muscle	Muscle	1898	0.0125452	0.584925
Ovary	Ovary	1192	0.0392647	0.175504
Adipose	Adipose	1566	-0.00805508	0.750097
Embryo	Embryo	624	-0.0210923	0.598966
Hypothalamus	Hypothalamus	1158	-0.020428	0.487385
Lung	Lung	1238	0.0407724	0.151648
Macrophage	Macrophage	738	-0.000125984	0.997274
Ileum	Ileum	805	-0.0167726	0.634663
Liver	Liver	1580	-0.011808	0.639068
