# Supplementary material for: FarmGTEx TWAS-server: An Interactive Web Server for Customized TWAS Analysis
Source: Genomics Proteomics Bioinformatics. 2025 Feb 11;23(1):qzaf006. doi: 10.1093/gpbjnl/qzaf006 (PMC12237508; doi:10.1093/gpbjnl/qzaf006)
Supplement: qzaf006_Supplementary_Data [file qzaf006_supplementary_data.zip › Supplementary Tables 12-done.xlsx]

## Sheet: Sheet1
Table 12 The Pearson correlation coefficient based on TWAS P values were calculated for the correlation between LTN and RTN, LTN and TTN, and RTN and TTN
Note: TTN, total teat number; LTN, left teat number; RTN, right teat number. The data used to conduct TWAS was obtained from Chen and his colleagues [42].
Tissue	Trait1	Trait2	Pearson correlation coefficient between Trait1 and Trait2	Pearson correlation P value
Heart	LTN	RTN	0.648581	5.73172e-134
Heart	LTN	TTN	0.883738	0
Heart	RTN	TTN	0.877302	0
Morula	LTN	RTN	0.708566	3.82253e-44
Morula	LTN	TTN	0.892049	3.12557e-98
Morula	RTN	TTN	0.900244	9.33188e-103
Uterus	LTN	RTN	0.616508	9.59169e-200
Uterus	LTN	TTN	0.877394	0
Uterus	RTN	TTN	0.857242	0
Artery	LTN	RTN	0.624829	4.13101e-111
Artery	LTN	TTN	0.884456	0
Artery	RTN	TTN	0.864052	1.60215e-304
Frontal_cortex	LTN	RTN	0.650108	7.30404e-147
Frontal_cortex	LTN	TTN	0.889673	0
Frontal_cortex	RTN	TTN	0.877584	0
Small_intestine	LTN	RTN	0.645221	0
Small_intestine	LTN	TTN	0.893119	0
Small_intestine	RTN	TTN	0.869535	0
Milk	LTN	RTN	0.625231	1.66578e-184
Milk	LTN	TTN	0.885582	0
Milk	RTN	TTN	0.869685	0
Testis	LTN	RTN	0.651859	0
Testis	LTN	TTN	0.892205	0
Testis	RTN	TTN	0.868609	0
Jejunum	LTN	RTN	0.668464	5.91563e-203
Jejunum	LTN	TTN	0.891871	0
Jejunum	RTN	TTN	0.884078	0
Oocyte	LTN	RTN	0.587817	6.74767e-49
Oocyte	LTN	TTN	0.882877	1.53184e-169
Oocyte	RTN	TTN	0.855449	7.50262e-148
Kidney	LTN	RTN	0.673306	6.88015e-74
Kidney	LTN	TTN	0.897582	4.46203e-197
Kidney	RTN	TTN	0.879743	4.37681e-179
Synovial_membrane	LTN	RTN	0.659136	2.30058e-161
Synovial_membrane	LTN	TTN	0.888018	0
Synovial_membrane	RTN	TTN	0.872858	0
Placenta	LTN	RTN	0.617609	1.53612e-54
Placenta	LTN	TTN	0.873355	1.44975e-159
Placenta	RTN	TTN	0.860117	1.87218e-149
Lymph_node	LTN	RTN	0.637079	1.06863e-36
Lymph_node	LTN	TTN	0.857626	5.9096e-91
Lymph_node	RTN	TTN	0.855751	3.80154e-90
Muscle	LTN	RTN	0.626129	0
Muscle	LTN	TTN	0.884266	0
Muscle	RTN	TTN	0.86318	0
Blastocyst	LTN	RTN	0.660039	3.00485e-178
Blastocyst	LTN	TTN	0.893202	0
Blastocyst	RTN	TTN	0.878313	0
Ovary	LTN	RTN	0.659158	1.35842e-194
Ovary	LTN	TTN	0.898171	0
Ovary	RTN	TTN	0.883416	0
Cartilage	LTN	RTN	0.643682	2.1799e-57
Cartilage	LTN	TTN	0.884304	6.93233e-160
Cartilage	RTN	TTN	0.873902	1.54731e-151
Large_intestine	LTN	RTN	0.639287	2.98791e-145
Large_intestine	LTN	TTN	0.876897	0
Large_intestine	RTN	TTN	0.858197	0
Adipose	LTN	RTN	0.66401	0
Adipose	LTN	TTN	0.893283	0
Adipose	RTN	TTN	0.880883	0
Brain	LTN	RTN	0.648299	0
Brain	LTN	TTN	0.889392	0
Brain	RTN	TTN	0.870783	0
Embryo	LTN	RTN	0.671925	1.30566e-139
Embryo	LTN	TTN	0.896957	0
Embryo	RTN	TTN	0.877812	0
Hypothalamus	LTN	RTN	0.645925	2.00585e-261
Hypothalamus	LTN	TTN	0.892146	0
Hypothalamus	RTN	TTN	0.873962	0
Fetal_thymus	LTN	RTN	0.646905	5.98909e-230
Fetal_thymus	LTN	TTN	0.885991	0
Fetal_thymus	RTN	TTN	0.881047	0
Duodenum	LTN	RTN	0.633527	3.15803e-94
Duodenum	LTN	TTN	0.890778	1.67772e-285
Duodenum	RTN	TTN	0.874025	1.82828e-261
Blastomere	LTN	RTN	0.733952	2.55947e-51
Blastomere	LTN	TTN	0.886868	1.34971e-100
Blastomere	RTN	TTN	0.885164	1.06553e-99
Blood	LTN	RTN	0.649403	0
Blood	LTN	TTN	0.890826	0
Blood	RTN	TTN	0.874265	0
Pituitary	LTN	RTN	0.682966	1.28097e-118
Pituitary	LTN	TTN	0.897085	3.5865e-305
Pituitary	RTN	TTN	0.887573	1.047e-289
Spleen	LTN	RTN	0.646096	1.4495e-137
Spleen	LTN	TTN	0.882462	0
Spleen	RTN	TTN	0.875793	0
Lung	LTN	RTN	0.656834	1.73145e-228
Lung	LTN	TTN	0.891423	0
Lung	RTN	TTN	0.883018	0
Macrophage	LTN	RTN	0.656256	1.34253e-117
Macrophage	LTN	TTN	0.894861	0
Macrophage	RTN	TTN	0.867739	7.11564e-289
Ileum	LTN	RTN	0.629464	2.22186e-197
Ileum	LTN	TTN	0.882438	0
Ileum	RTN	TTN	0.868131	0
Liver	LTN	RTN	0.639958	0
Liver	LTN	TTN	0.881441	0
Liver	RTN	TTN	0.866	0
