# Supplementary material for: FarmGTEx TWAS-server: An Interactive Web Server for Customized TWAS Analysis
Source: Genomics Proteomics Bioinformatics. 2025 Feb 11;23(1):qzaf006. doi: 10.1093/gpbjnl/qzaf006 (PMC12237508; doi:10.1093/gpbjnl/qzaf006)
Supplement: qzaf006_Supplementary_Data [file qzaf006_supplementary_data.zip › Supplementary Tables 1-done.xlsx]

## Sheet: Sheet1
Table S1 The sample size of the RNA-seq samples for pig, and the number of the eVariants and eGenes of the eQTL models
Note: eGene: genes with significant cis-eQTLs for each model; eVariants: variants associated with at least on gene; etGene: tested genes for cis-eQTL; ePercent: percentage of significant cis-eGenes in all tested genes.
No.	Tissue	No. of samples	No. of etGenes	Elastic Net eGenes	Elastic Net ePercent	Elastic Net eVariants	Fusion eGenes	Fusion ePercent	Fusion (Top1) eVariants	Fusion (BLUP) eVariants	Fusion (BSLMM) eVariants	UTMOST eGenes	UTMOST ePercents	UTMOST eVariants
1	Adipose	286	17131	2976	0.17372	82269	2615	0.152647	2635336	2630030	2630030	6139	0.358356	1217535
2	Artery	60	15431	1016	0.0658415	30105	1121	0.072646	2070064	2049488	2050261	5187	0.336142	1025206
3	Blastocyst	57	12492	1422	0.113833	44212	2126	0.170189	2338345	2329768	2329768	3394	0.271694	895056
4	Blastomere	77	14058	298	0.0211979	6679	355	0.0252525	811215	811216	811216	3353	0.238512	1064009
5	Blood	387	14394	4521	0.314089	119801	2888	0.200639	2566738	2566269	2566269	4661	0.323815	1100856
6	Brain	420	18788	4573	0.2434	132163	3434	0.182776	2692751	2691883	2691883	6995	0.372312	1331365
7	Cartilage	66	14153	483	0.034127	13277	514	0.0363174	1053043	1050708	1050708	4410	0.311595	1032198
8	Colon	68	17475	1278	0.073133	40501	1389	0.079485	2119362	2112180	2112180	6369	0.364464	1099476
9	Duodenum	50	18254	832	0.0455791	24508	0	0	0	0	0	6818	0.373507	1073423
10	Embryo	537	13619	1058	0.0776856	29868	1230	0.090315	2074153	2069700	2069700	3732	0.274029	1077062
11	Fetal_thymus	49	16607	1944	0.117059	66907	0	0	0	0	0	5676	0.341784	1090377
12	Frontal_cortex	76	18163	1219	0.0671145	32061	1251	0.0688763	1836029	1828444	1828444	6638	0.365468	1182220
13	Heart	165	16210	1118	0.0689698	27411	902	0.0556447	1862947	1859009	1859009	5581	0.344294	1116311
14	Hypothalamus	74	19165	2221	0.115888	61228	1983	0.10347	2229548	2228152	2228152	7186	0.374954	1173205
15	Ileum	129	16992	1793	0.10552	46443	1516	0.0892185	2165135	2160023	2160023	6055	0.356344	1131456
16	Jejunum	76	15750	1566	0.0994286	42796	1188	0.0754286	1927610	1916769	1916769	5280	0.335238	1015110
17	Kidney	45	16198	554	0.0342018	17378	0	0	0	0	0	5584	0.344734	982176
18	Large_intestine	69	17506	1257	0.071804	38602	1355	0.077402	2050587	2043170	2043170	6390	0.365018	1098814
19	Liver	502	15009	4461	0.297222	125967	2701	0.179959	2585100	2578878	2578878	4910	0.327137	1165274
20	Lung	150	18473	1848	0.100038	54250	2158	0.116819	2532526	2527099	2527099	6958	0.376658	1225385
21	Lymph_node	51	18731	313	0.0167103	8260	0	0	0	0	0	7146	0.381507	1067664
22	Macrophage	85	14320	950	0.0663408	26361	1411	0.0985335	2072706	2064856	2064856	4580	0.319832	968531
23	Milk	64	14174	1705	0.120291	53592	1161	0.0819105	1841866	1829002	1829002	4553	0.321222	973088
24	Morula	151	7766	285	0.0366984	5894	199	0.0256245	611584	604249	604249	1805	0.232423	770343
25	Muscle	1322	15369	6120	0.398204	290993	3192	0.207691	2256983	2249955	2249955	5042	0.328063	1225473
26	Oocyte	99	15997	518	0.0323811	12723	720	0.0450084	1756856	1753514	1753514	5004	0.312809	1110103
27	Ovary	205	19049	1561	0.0819466	44998	2000	0.104992	2396976	2394637	2394637	7142	0.374928	1272259
28	Pituitary	54	18341	861	0.046944	25828	0	0	0	0	0	6645	0.362303	1098414
29	Placenta	62	17780	507	0.0285152	12998	719	0.0404387	1740870	1721507	1721507	6461	0.363386	1068614
30	Small_intestine	271	17639	2805	0.159023	64001	2236	0.126765	2426962	2422850	2422850	6493	0.368105	1206595
31	Spleen	92	19343	1159	0.0599183	33622	1756	0.0907822	2422570	2413691	2413691	7295	0.377139	1147314
32	Synovial_membrane	89	14252	1292	0.0906539	33849	1105	0.077533	1322968	1318828	1318828	4518	0.317008	1086215
33	Testis	185	19661	3661	0.186206	99789	4276	0.217486	2718212	2716196	2716196	6815	0.346625	1269659
34	Uterus	214	18062	1911	0.105802	42381	1733	0.0959473	2268273	2260526	2260526	6896	0.381796	1245474
