# Supplementary material for: FarmGTEx TWAS-server: An Interactive Web Server for Customized TWAS Analysis
Source: Genomics Proteomics Bioinformatics. 2025 Feb 11;23(1):qzaf006. doi: 10.1093/gpbjnl/qzaf006 (PMC12237508; doi:10.1093/gpbjnl/qzaf006)
Supplement: qzaf006_Supplementary_Data [file qzaf006_supplementary_data.zip › Supplementary Tables 2-done.xlsx]

## Sheet: Sheet1
Table S2 The sample size of the RNA-seq samples for cattle, and the number of the eVariants and eGenes of the eQTL models
No.	Tissue	No. of samples	No. of etGenes	Elastic Net eGenes	Elastic Net ePercent	Elastic Net eVariants	Fusion eGenes	Fusion (Top1) eVariants	Fusion (BLUP) eVariants	Fusion (BSLMM) eVariants	UTMOST eGenes	UTMOST ePercent	UTMOST eVariants
1	Adipose	218	15859	1365	0.086071	35181	1562	2167804	2143617	2165827	10402	0.655905	544155
2	Blood	860	14215	4750	0.334154	218310	7541	3023056	2044551	3021000	10403	0.731833	587415
3	Embryo	407	12047	423	0.0351125	8090	1295	1880896	1784192	1878058	10405	0.863701	576302
4	Hypothalamus	117	16403	889	0.0541974	23435	661	1396485	1384073	1385748	10405	0.634335	543776
5	Ileum	125	16025	640	0.0399376	18197	3451	2526229	2417812	2524171	10404	0.649236	535399
6	Jejunum	160	15336	2460	0.160407	69713	2682	2606107	2485433	2601354	10404	0.678404	529748
7	Leukocyte	65	12828	1047	0.0816183	30081	539	877538	872915	872995	10404	0.811038	504410
8	Liver	706	14494	545	0.0376018	15216	6414	2959744	2264344	2957681	10404	0.717814	590306
9	Lung	132	16993	3112	0.183134	120024	2637	2357886	2312431	2353274	10403	0.612193	590715
10	Lymph_node	100	16082	1559	0.0969407	47828	2180	2251009	2191689	2244572	10404	0.646934	520055
11	Macrophage	350	12290	1780	0.144833	53994	6518	2880496	2279948	2880146	10404	0.846542	552900
12	Mammary	662	14222	2113	0.148573	100991	3320	2782422	2275990	2779145	10405	0.731613	572429
13	Milk_cell	209	12800	1900	0.148438	52833	486	1059160	1048311	1050397	10405	0.812891	548717
14	Monocytes	209	13494	603	0.0446865	14642	2375	1957166	1894016	1953345	10403	0.770935	529285
15	Muscle	859	13746	585	0.0425578	15484	6511	2925574	2011342	2923360	10405	0.756947	596430
16	Ovary	223	15278	2621	0.171554	117875	2624	2572126	2422975	2556589	10404	0.680979	547400
17	Oviduct	111	16095	664	0.041255	18289	813	1461490	1446257	1447526	10403	0.64635	524374
18	Pituitary	149	16639	687	0.0412885	20333	1410	2047951	2020293	2040681	10403	0.625218	551375
19	Rumen	370	14081	1068	0.0758469	29410	5327	2883019	2433928	2882910	10405	0.738939	566715
20	Salivary_gland	41	16177	1408	0.0870372	41833	0	0	0	0	10397	0.642703	529376
21	Skin_fibroblast	44	13994	579	0.0413749	16069	0	0	0	0	10402	0.743319	505238
22	Testis	86	18223	194	0.0106459	5598	1529	2093560	2069003	2081997	10405	0.570982	554729
23	Uterus	452	16326	395	0.0241945	8851	4713	2995930	2569456	2995931	10405	0.637327	575239
