# Supplementary material for: FarmGTEx TWAS-server: An Interactive Web Server for Customized TWAS Analysis
Source: Genomics Proteomics Bioinformatics. 2025 Feb 11;23(1):qzaf006. doi: 10.1093/gpbjnl/qzaf006 (PMC12237508; doi:10.1093/gpbjnl/qzaf006)
Supplement: qzaf006_Supplementary_Data [file qzaf006_supplementary_data.zip › Supplementary Tables 3-done.xlsx]

## Sheet: Sheet1
Table S3 The sample size of the RNA-seq samples for human, and the number of the eVariants and eGenes of the three eQTL models
No.	Tissue	Size	Elastic Net eGenes	Elastic Net eVariants	Fusion eGenes	Fusion (Top1) eVariants	Fusion (enet) eVariants	Fusion (susie) eVariants	Fusion (LASSO) eVariants	UTMOST eGenes	UTMOST eVariants
1	Adipose_Subcutaneous	663	8650	214645	23395	1034740	197882	1001245	73631	10645	228159
2	Adipose_Visceral_Omentum	541	7340	178760	23317	1041595	171301	1000330	63689	9924	218965
3	Adrenal_Gland	258	4843	132957	22408	1042825	146744	986468	53102	7905	189418
4	Artery_Aorta	432	7599	196728	22481	1036067	177748	994329	66418	10262	221104
5	Artery_Coronary	240	4046	113130	22850	1044694	133091	979920	48766	7274	178028
6	Artery_Tibial	663	8615	221893	22059	1028044	197853	993320	72775	10381	226038
7	Brain_Amygdala	152	2787	86805	22257	1061565	126331	974387	45095	5231	136550
8	Brain_Anterior_cingulate_cortex_BA24	176	3544	106328	22540	1066483	136508	1005593	49529	6313	157726
9	Brain_Caudate_basal_ganglia	246	5004	144730	22768	1063510	156025	1012977	57567	7999	187417
10	Brain_Cerebellar_Hemisphere	215	5753	173681	23369	1059708	171496	998115	66617	8250	187163
11	Brain_Cerebellum	241	6794	196723	23922	1058535	182444	1014519	69546	9186	200377
12	Brain_Cortex	255	5500	157608	23074	1066725	161875	1009390	60372	8440	195461
13	Brain_Frontal_Cortex_BA9	209	4563	132061	22532	1066157	149499	1010451	56270	7364	176081
14	Brain_Hippocampus	197	3688	107480	22055	1059721	132152	996611	50148	6453	159029
15	Brain_Hypothalamus	202	3652	105843	22922	1067065	136173	994178	49355	6490	161054
16	Brain_Nucleus_accumbens_basal_ganglia	246	4851	137024	22980	1066072	151022	1007471	55606	7826	186067
17	Brain_Putamen_basal_ganglia	205	4436	129768	21739	1057435	147697	1001920	54473	7343	179237
18	Brain_Spinal_cord_cervical_c-1	159	3250	104122	22893	1067647	139623	996632	49660	5636	145282
19	Brain_Substantia_nigra	139	2559	83791	22103	1060451	125351	967594	44849	5015	130731
20	Breast_Mammary_Tissue	459	6461	157911	24117	1048857	161712	1003700	60147	9787	215366
21	Cells_Cultured_fibroblasts	504	8933	236279	20752	1011391	197477	984172	73744	9870	214470
22	Cells_EBV-transformed_lymphocytes	174	2904	93235	21318	982775	123386	902775	44698	5124	127157
23	Colon_Sigmoid	373	6173	159704	22903	1048008	160704	997506	59340	9311	210380
24	Colon_Transverse	406	6304	159506	23410	1047220	164079	998497	61441	9735	213003
25	Esophagus_Gastroesophageal_Junction	375	6291	164531	22703	1045157	161727	993468	60060	9582	213760
26	Esophagus_Mucosa	555	8521	214022	22607	1027388	189862	992531	70569	10217	221968
27	Esophagus_Muscularis	515	8231	207468	22503	1040282	188252	1008329	70005	10657	229272
28	Heart_Atrial_Appendage	429	6641	170801	21687	1035966	161616	996601	60113	9433	213154
29	Heart_Left_Ventricle	432	6013	150861	19884	1018534	145535	975812	53105	8544	199728
30	Kidney_Cortex	85	1642	60744	22404	1047005	128674	963078	50644	3483	91591
31	Liver	226	3773	105390	20765	1013962	123069	949195	44931	6057	151995
32	Lung	578	7969	194164	24687	1045073	184816	1007703	68952	10426	225642
33	Minor_Salivary_Gland	162	2916	91751	23847	1049487	132823	978727	46715	5887	150576
34	Muscle_Skeletal	803	7583	186517	19978	1000520	172630	963323	62949	8570	200120
35	Nerve_Tibial	619	10012	259465	24512	1049680	225918	1024779	84846	11812	241696
36	Ovary	180	3587	107125	23408	1048513	134393	971175	49982	6412	159444
37	Pancreas	328	5896	158802	21324	1024555	153579	974348	56935	8479	196452
38	Pituitary	283	5688	152008	25206	1067173	162169	1015563	60562	8582	192788
39	Prostate	245	4302	119076	24749	1056812	144675	996296	52235	7782	181158
40	Skin_Not_Sun_Exposed_Suprapubic	604	8650	216250	23977	1038424	194590	1003784	73536	10492	225169
41	Skin_Sun_Exposed_Lower_leg	701	9299	230117	23928	1034993	207535	1005393	77887	10749	229748
42	Small_Intestine_Terminal_Ileum	187	3670	107287	23735	1048189	137024	977811	51299	6832	164129
43	Spleen	241	5774	161387	23925	1031990	167529	983830	62513	8798	197902
44	Stomach	359	5156	133323	22729	1044127	145287	988098	52983	8443	197519
45	Testis	361	9978	264789	32891	1143841	253665	1122589	97390	12158	250276
46	Thyroid	653	9652	243941	24767	1046334	220674	1022435	82633	11372	237832
47	Uterus	142	2541	80231	23440	1041616	123238	951424	44240	5087	132330
48	Vagina	156	2562	77872	23946	1054391	119893	970454	43491	5033	130332
49	Whole_Blood	755	7252	177016	19196	945753	162101	910158	59528	7799	180601
