# Supplementary material for: FarmGTEx TWAS-server: An Interactive Web Server for Customized TWAS Analysis
Source: Genomics Proteomics Bioinformatics. 2025 Feb 11;23(1):qzaf006. doi: 10.1093/gpbjnl/qzaf006 (PMC12237508; doi:10.1093/gpbjnl/qzaf006)
Supplement: qzaf006_Supplementary_Data [file qzaf006_supplementary_data.zip › Supplementary Tables 4-done.xlsx]

## Sheet: Sheet1
Table S4 The number of distinct eGenes identified by various methods in humans, pigs, and cattle
	Human	Pig	Cattle
Elastic Net	21650	14227	13031
FUSION	38061	16060	15759
UTMOST	20821	9800	10405
