# Supplementary material for: FarmGTEx TWAS-server: An Interactive Web Server for Customized TWAS Analysis
Source: Genomics Proteomics Bioinformatics. 2025 Feb 11;23(1):qzaf006. doi: 10.1093/gpbjnl/qzaf006 (PMC12237508; doi:10.1093/gpbjnl/qzaf006)
Supplement: qzaf006_Supplementary_Data [file qzaf006_supplementary_data.zip › Supplementary Tables 5-done.xlsx]

## Sheet: Sheet1
Table S5 The number of distinct significant variants in the gene expression prediction model identified by various methods in humans, pigs, and cattle
	Human	Pig	Cattle
ALL	27731498	42523218	3824444
Elastic Net	1657598	1057497	754046
FUSION	1158387	3083579	3360937
UTMOST	324415	1780495	627654
