# Supplementary material for: FarmGTEx TWAS-server: An Interactive Web Server for Customized TWAS Analysis
Source: Genomics Proteomics Bioinformatics. 2025 Feb 11;23(1):qzaf006. doi: 10.1093/gpbjnl/qzaf006 (PMC12237508; doi:10.1093/gpbjnl/qzaf006)
Supplement: qzaf006_Supplementary_Data [file qzaf006_supplementary_data.zip › Supplementary Tables 6-done.xlsx]

## Sheet: Sheet1
Table S6 The average heritability in each tissue and the average cross-validation R2 in the prediction models for pigs
Note: hsq,the average heritability.
Tissue	hsq	Top1	BLUP	BSLMM	UTMOST	Elastic Net
Adipose	0.250111	0.0727721	0.195841	0.196963	0.0466414	0.0636457
Artery	0.603889	0.137104	0.2715	0.273257	0.125241	0.0602881
Blastocyst	0.729021	0.133388	0.304367	0.305655	0.128804	0.0554181
Blastomere	0.540895	0.0786514	0.222426	0.226629	0.0716061	0.0601278
Blood	0.259021	0.0494346	0.1358	0.137022	0.054005	0.0654329
Brain	0.21657	0.0477825	0.137681	0.139011	0.0597456	0.0557086
Cartilage	0.513143	0.124157	0.192684	0.192648	0.0931473	0.058705
Colon	0.554106	0.113664	0.205647	0.207378	0.134794	0.0850514
Embryo	0.193878	0.0659976	0.229062	0.22923	0.0187487	0.0266223
Frontal_cortex	0.488669	0.176044	0.306845	0.307333	0.119684	0.0926667
Heart	0.308855	0.0647472	0.14345	0.144379	0.0532974	0.0632565
Hypothalamus	0.447752	0.0923642	0.15497	0.157544	0.142334	0.111743
Ileum	0.355313	0.106564	0.213802	0.214753	0.0784401	0.0829643
Jejunum	0.422881	0.0794061	0.134806	0.135811	0.146127	0.100378
Large_intestine	0.549275	0.110361	0.207261	0.209377	0.124265	0.0861142
Liver	0.202895	0.0497771	0.119445	0.12025	0.0452328	0.0587524
Lung	0.399358	0.0765477	0.189574	0.190552	0.05764	0.0759992
Macrophage	0.510319	0.0927062	0.184904	0.186227	0.100954	0.0684008
Milk	0.470479	0.0875928	0.109013	0.109334	0.132546	0.108896
Morula	0.251166	0.0744422	0.159176	0.159965	0.0569625	0.0445169
Muscle	0.16018	0.0565614	0.159098	0.160086	0.0230102	0.0466434
Oocyte	0.455846	0.0525385	0.143425	0.144571	0.0701797	0.0403233
Ovary	0.370463	0.0612535	0.177204	0.178714	0.0450229	0.0466421
Placenta	0.570369	0.0966085	0.196739	0.197032	0.133685	0.0648355
Small_intestine	0.252373	0.066657	0.168286	0.169134	0.0573154	0.0654668
Spleen	0.50497	0.096049	0.168096	0.170776	0.0818232	0.0800511
Synovial_membrane	0.37885	0.128275	0.18578	0.187171	0.0937258	0.106738
Testis	0.409239	0.0759834	0.152471	0.15411	0.073835	0.108976
Uterus	0.240862	0.0573099	0.145038	0.146454	0.0569068	0.0621485
