# Supplementary material for: FarmGTEx TWAS-server: An Interactive Web Server for Customized TWAS Analysis
Source: Genomics Proteomics Bioinformatics. 2025 Feb 11;23(1):qzaf006. doi: 10.1093/gpbjnl/qzaf006 (PMC12237508; doi:10.1093/gpbjnl/qzaf006)
Supplement: qzaf006_Supplementary_Data [file qzaf006_supplementary_data.zip › Supplementary Tables 7-done.xlsx]

## Sheet: Sheet1
Table S7 The average heritability in each tissue and the average cross-validation R2 in the prediction models for cattle
Tissue	hsq	Top1	BLUP	BSLMM	Elastic Net	UTMOST
Adipose	0.326788	0.0734142	0.274664	0.276728	0.103544	0.0896046
Hypothalamus	0.430206	0.135496	0.313073	0.313061	0.130085	0.0618697
Jejunum	0.468244	0.220409	0.484594	0.484913	0.11137	0.139853
Lung	0.515108	0.176983	0.375906	0.3782	0.138248	0.107096
Mammary	0.87691	0.617358	0.776656	0.772132	0.0677624	0.454993
Muscle	0.226079	0.0629428	0.321705	0.322268	0.0458505	0.0518888
Pituitary	0.370259	0.104394	0.281491	0.283128	0.117648	0.0568515
Blood	0.341022	0.0787408	0.392005	0.392683	0.0563344	0.0547233
Ileum	0.831642	0.27226	0.502686	0.50098	0.0200219	0.314456
Leukocyte	0.620315	0.111152	0.317699	0.318844	0.100971	0.0968808
Lymph_node	0.514787	0.0903716	0.291421	0.294521	0.16325	0.110796
Milk_cell	0.225905	0.0800166	0.324012	0.322876	0.0842579	0.132297
Ovary	0.356913	0.133481	0.450508	0.45067	0.0579309	0.137719
Rumen	0.429676	0.183682	0.536065	0.534936	0.0729135	0.218992
Testis	0.747811	0.0804209	0.28683	0.292825	0.090883	0.129611
Embryo	0.340289	0.234208	0.550107	0.549364	0.0355639	0.0684584
Liver	0.253423	0.0551753	0.278798	0.279066	0.0634673	0.0590161
Macrophage	0.443435	0.120591	0.45966	0.462271	0.0512658	0.0955164
Monocytes	0.405227	0.282598	0.502929	0.50284	0.106998	0.250812
Oviduct	0.508731	0.189121	0.464907	0.46576	0.0867999	0.0657123
Uterus	0.241708	0.0710063	0.334064	0.335617	0.0603349	0.0760588
