# Supplementary material for: FarmGTEx TWAS-server: An Interactive Web Server for Customized TWAS Analysis
Source: Genomics Proteomics Bioinformatics. 2025 Feb 11;23(1):qzaf006. doi: 10.1093/gpbjnl/qzaf006 (PMC12237508; doi:10.1093/gpbjnl/qzaf006)
Supplement: qzaf006_Supplementary_Data [file qzaf006_supplementary_data.zip › Supplementary Tables 8-done.xlsx]

## Sheet: Sheet1
Table S8 The average heritability in each tissue and the average cross-validation R2 in the prediction models for humans
Tissue	hsq	Top1	LASSO	Elastic Net
Adipose_Subcutaneous	0.0886332	0.0462156	0.0429841	0.113692
Adipose_Visceral_Omentum	0.0791038	0.0391264	0.0362651	0.105037
Adrenal_Gland	0.0868752	0.037824	0.0353368	0.12461
Artery_Aorta	0.0991686	0.0471627	0.0433845	0.121185
Artery_Coronary	0.0749431	0.03038	0.0292897	0.114903
Artery_Tibial	0.0948253	0.0494702	0.0455518	0.12018
Brain_Amygdala	0.0706555	0.0272914	0.0271235	0.124222
Brain_Anterior_cingulate_cortex_BA24	0.0798767	0.0325826	0.031821	0.130941
Brain_Caudate_basal_ganglia	0.0987056	0.0392056	0.0364728	0.127663
Brain_Cerebellar_Hemisphere	0.128278	0.0504454	0.0468356	0.152046
Brain_Cerebellum	0.125267	0.0548803	0.0504442	0.153928
Brain_Cortex	0.101856	0.0424014	0.0391282	0.132684
Brain_Frontal_Cortex_BA9	0.0989666	0.0375594	0.0355083	0.126629
Brain_Hippocampus	0.0837598	0.0304169	0.0289587	0.117693
Brain_Hypothalamus	0.077255	0.0299538	0.0285685	0.117175
Brain_Nucleus_accumbens_basal_ganglia	0.0914766	0.0374701	0.0347828	0.12461
Brain_Putamen_basal_ganglia	0.0992155	0.0372872	0.0344235	0.124979
Brain_Spinal_cord_cervical_c-1	0.0819231	0.031634	0.0307906	0.135518
Brain_Substantia_nigra	0.0757161	0.0268257	0.0273623	0.122956
Breast_Mammary_Tissue	0.0763639	0.0354466	0.0330028	0.103014
Cells_Cultured_fibroblasts	0.117381	0.0592994	0.0551376	0.133009
Cells_EBV-transformed_lymphocytes	0.0829349	0.0310738	0.0310098	0.134415
Colon_Sigmoid	0.0882829	0.0405483	0.037411	0.118591
Colon_Transverse	0.0862613	0.0384836	0.0354928	0.109788
Esophagus_Gastroesophageal_Junction	0.0896493	0.0420804	0.039123	0.121176
Esophagus_Mucosa	0.0959965	0.0479106	0.0445625	0.11564
Esophagus_Muscularis	0.0993964	0.0497434	0.0458989	0.120019
Heart_Atrial_Appendage	0.0904795	0.0410346	0.0381357	0.111852
Heart_Left_Ventricle	0.0828981	0.0384729	0.035688	0.105861
Kidney_Cortex	0.0825137	0.0207006	0.0255428	0.109261
Liver	0.0758436	0.0311994	0.0296297	0.118243
Lung	0.0788756	0.0398641	0.0366932	0.104385
Minor_Salivary_Gland	0.0745535	0.028237	0.0278531	0.126791
Muscle_Skeletal	0.0755754	0.0417932	0.0386852	0.105209
Nerve_Tibial	0.111117	0.0570195	0.0526985	0.130339
Ovary	0.0843208	0.0309103	0.0300193	0.124222
Pancreas	0.0959823	0.0437213	0.0409823	0.127152
Pituitary	0.0863578	0.040497	0.0380976	0.128035
Prostate	0.0749762	0.0310194	0.0294671	0.117943
Skin_Not_Sun_Exposed_Suprapubic	0.091077	0.0454207	0.0418926	0.115136
Skin_Sun_Exposed_Lower_leg	0.092055	0.0474465	0.0434732	0.115017
Small_Intestine_Terminal_Ileum	0.0853673	0.0302009	0.0292738	0.115411
Spleen	0.106298	0.0448754	0.0424918	0.136007
Stomach	0.0733419	0.0329501	0.0312664	0.107984
Testis	0.113216	0.0555478	0.0513629	0.138846
Thyroid	0.104576	0.0557173	0.0514395	0.129792
Uterus	0.069891	0.0252938	0.0262818	0.122016
Vagina	0.0607921	0.0224038	0.0229047	0.115196
Whole_Blood	0.0813832	0.0448024	0.0420321	0.113377
