# Supplementary material for: FarmGTEx TWAS-server: An Interactive Web Server for Customized TWAS Analysis
Source: Genomics Proteomics Bioinformatics. 2025 Feb 11;23(1):qzaf006. doi: 10.1093/gpbjnl/qzaf006 (PMC12237508; doi:10.1093/gpbjnl/qzaf006)
Supplement: qzaf006_Supplementary_Data [file qzaf006_supplementary_data.zip › Supplementary Tables 9-done.xlsx]

## Sheet: Sheet1
Table S9 The tissue pairs used in the comparative analysis between human and pig
Note: The "Number of orthologous genes" is the eGenes shared in corresponding tissues. Correlation of heritability is the Pearson correlation between the heritability of orthologous genes in corresponding tissues
Human	Pig	Number of orthologous genes	Correlation of heritability	P value of correaltion
Adipose_Subcutaneous	Adipose	1025	0.127683	4.1378e-05
Adipose_Visceral_Omentum	Adipose	801	0.130275	0.000218125
Artery_Aorta	Artery	392	-0.0438084	0.387035
Artery_Coronary	Artery	200	-0.106049	0.135026
Artery_Tibial	Artery	498	-0.0150744	0.737193
Brain_Amygdala	Hypothalamus	201	0.144916	0.0401137
Brain_Anterior_cingulate_cortex_BA24	Brain	403	0.116284	0.0195399
Brain_Anterior_cingulate_cortex_BA24	Hypothalamus	258	0.230035	0.000193712
Brain_Caudate_basal_ganglia	Brain	628	0.113349	0.0044548
Brain_Caudate_basal_ganglia	Hypothalamus	404	0.155384	0.00173293
Brain_Cortex	Brain	720	0.0845008	0.023359
Brain_Cortex	Hypothalamus	449	0.137466	0.00351606
Brain_Frontal_Cortex_BA9	Brain	588	0.138122	0.000784345
Brain_Frontal_Cortex_BA9	Frontal_cortex	243	0.0350742	0.586372
Brain_Frontal_Cortex_BA9	Hypothalamus	366	0.156567	0.00266812
Brain_Hippocampus	Brain	447	0.145368	0.00206174
Brain_Hypothalamus	Brain	416	0.141647	0.00379196
Brain_Hypothalamus	Hypothalamus	278	0.0916058	0.127584
Brain_Putamen_basal_ganglia	Brain	558	0.104571	0.0134582
Brain_Putamen_basal_ganglia	Hypothalamus	353	0.116536	0.0285817
Brain_Substantia_nigra	Brain	287	0.140279	0.0174129
Heart_Atrial_Appendage	Heart	273	0.120323	0.0470153
Heart_Left_Ventricle	Heart	260	0.204055	0.000935247
Kidney_Cortex	Kidney	-	-	-
Liver	Liver	400	0.13849	0.00552858
Lung	Lung	693	0.117517	0.00194317
Muscle_Skeletal	Muscle	1252	0.137737	9.97691e-07
Ovary	Ovary	261	0.0684911	0.270248
Pituitary	Pituitary	-	-	-
Small_Intestine_Terminal_Ileum	Small_intestine	296	0.22598	8.77e-05
Small_Intestine_Terminal_Ileum	Ileum	215	0.0758851	0.267946
Spleen	Spleen	390	0.0921392	0.0691205
Testis	Testis	1450	0.036819	0.161127
Uterus	Uterus	146	0.0698272	0.402314
Whole_Blood	Blood	1082	0.043253	0.155092
